# Supplementary material for: Antimicrobial Surfaces: Stainless Steel Functionalized with the Essential Oil Component Vanillin
Source: Int J Mol Sci. 2024 Nov 12;25(22):12146. doi: 10.3390/ijms252212146 (PMC11595243; doi:10.3390/ijms252212146)
Supplement: Supplementary file 1 [file ijms-25-12146-s001.zip]

Archive with 1 entries (1 files):
- ijms-3111979-supplementary.pdf
